# Supplementary material for: Comparison of axial length and anterior segment parameters of patients with myopia measured using 2 fourier-domain optical coherent biometry devices
Source: BMC Ophthalmol. 2024 Jul 16;24:289. doi: 10.1186/s12886-024-03546-y (PMC11253327; doi:10.1186/s12886-024-03546-y)
Supplement: Supplementary file 1 — Supplementary Material 1 [file 12886_2024_3546_MOESM1_ESM.xlsx]

## Sheet: sheet 1
ID	Eye	Instrument	AXL(mm)	CCT(μm)	ACD(mm)	LT(mm)	WTW(mm)	P(mm)	K1(D)	K2(D)	Km(D)	Instrument	AXL(mm)	CCT(μm)	ACD(mm)	LT(mm)	WTW(mm)	P(mm)	K1(D)	K2(D)	Km(D)
1	OD	IOLMaster 700	24.25	558	4.22	3.34	12.9	6.5	42.67	44.38	43.525	Colombo IOL	24.33	554.3	3.74	4.85	13.05	3.65	42.81	43.89	43.35
2	OS	IOLMaster 700	24.38	556	4.17	3.35	12.8	5.6	42.36	44.61	43.485	Colombo IOL	24.45	556.3	3.57	4.77	13.06	3.52	42.52	44.24	43.38
3	OD	IOLMaster 700	26.19	581	3.91	3.72	11.5	4.3	44.66	44.92	44.79	Colombo IOL	26.18	575.9			11.7	3.39	43.94	44.46	44.2
4	OS	IOLMaster 700	26.11	570	3.94	3.71	11.5	3	44.24	45.5	44.87	Colombo IOL	26.06	568.8	4.42	3.48	11.74	3.61	44.19	45.14	44.665
5	OD	IOLMaster 700	27.83	551	3.53	3.69	12.2	4.5	39.9	40.51	40.205	Colombo IOL	27.82	550.8	3.99	3.77	12.43	3.79	39.89	39.99	39.94
6	OS	IOLMaster 700	27.35	562	3.51	3.64	12.2	4.7	39.77	40.31	40.04	Colombo IOL	27.33	562	3.95	3.66	12.5	4.03	39.73	40.03	39.88
7	OD	IOLMaster 700	24.65	546	3.56	3.75	12	7.5	42.71	44	43.355	Colombo IOL	24.68	543.3	3.96	3.83	12.27	3.62	42.66	43.17	42.915
8	OS	IOLMaster 700	24.65	538	3.51	3.74	12.1	7	42.37	43.62	42.995	Colombo IOL	24.68	540.8	4.02	3.68	12.41	3.74	42.32	43.04	42.68
9	OD	IOLMaster 700	27.45	550	3.59	4.16	12.2	3.9	41.14	42.87	42.005	Colombo IOL	27.43	539.3	4.03	4.19	12.39	3.09	41.24	42.12	41.68
10	OS	IOLMaster 700	24.68	548	3.71	4.23	12.2	4.7	41.73	43.14	42.435	Colombo IOL	24.71	539.7	4.14	4.3	12.6	3.61	41.61	42.61	42.11
11	OD	IOLMaster 700	27.75	526	3.83	3.33	11.9	6.9	42.44	44.14	43.29	Colombo IOL	27.68	518.1	4.23	3.43	11.97	3.98	42.45	43.46	42.955
12	OS	IOLMaster 700	27.53	522	3.8	3.36	12	7	42.14	43.68	42.91	Colombo IOL	27.5	525.2	4.16	3.49	12.15	3.96	42.05	43.48	42.765
13	OD	IOLMaster 700	26.9	562	3.52	3.97	11.6	5.1	44.42	46.49	45.455	Colombo IOL	26.86	570.3	3.93	4.07	11.98	3.16	44.81	45.73	45.27
14	OS	IOLMaster 700	26.75	565	3.54	3.93	11.6	4.7	44.98	46.92	45.95	Colombo IOL	26.72	562.5	3.89	4.12	11.85	3.6	45.09	46.51	45.8
15	OD	IOLMaster 700	28.59	553	4.19	3.35	12.7	7.3	40.46	41.43	40.945	Colombo IOL	28.59	548.6	4.57	3.33	12.97	3.91	40.48	40.72	40.6
16	OS	IOLMaster 700	28.77	561	4.16	3.29	12.5	7.4	40.66	41.3	40.98	Colombo IOL	28.74	564.4	4.53	3.33	12.87	3.55	40.46	40.82	40.64
17	OD	IOLMaster 700	24.28	608	3.84	3.5	11.7	6.5	44.56	44.95	44.755	Colombo IOL	24.32	611.1	4.2	3.47	12.2	3.95	44.25	44.5	44.375
18	OS	IOLMaster 700	24.36	616	3.86	3.51	11.7	6.4	44.35	44.82	44.585	Colombo IOL	24.39	613.1	4.16	3.57	12.14	4.13	43.76	44.61	44.185
19	OD	IOLMaster 700	29.28	567	3.32	4.15	11.5	4.3	42.96	45.02	43.99	Colombo IOL	28.96	548.8	3.8		11.74	3.19			0
20	OS	IOLMaster 700	27.76	561	3.21	4.16	11.4	5	43.61	45.61	44.61	Colombo IOL	27.58	557.2	3.73	4.11	11.73	3.05	43.59	45.25	44.42
21	OD	IOLMaster 700	25.33	577	3.83	3.67	11.6	6.7	44.14	44.9	44.52	Colombo IOL	25.34	566.4	4.2	3.73	11.7	3.59	44.22	44.57	44.395
22	OS	IOLMaster 700	24.9	565	3.86	3.7	11.7	6.2	44.9	45.36	45.13	Colombo IOL	24.89	562	4.24	3.78	11.95	3.9	44.45	44.9	44.675
23	OD	IOLMaster 700	24.77	520	3.84	3.96	11.6	5.5	45.91	46.75	46.33	Colombo IOL	24.79	515.7	4.22	4	11.96	3.66	45.67	46.02	45.845
24	OS	IOLMaster 700	24.99	517	3.79	3.95	11.4	5.5	46.48	46.79	46.635	Colombo IOL	25.01	521.7	4.22	3.98	11.84	4.26	46.17	46.47	46.32
25	OD	IOLMaster 700	24.79	589	3.32	3.65	11.9	7	42.9	43.44	43.17	Colombo IOL	24.8	577	3.82	3.6	12.04	3.45	42.5	42.74	42.62
26	OS	IOLMaster 700	24.68	581	3.3	3.55	11.8	6.6	42.84	43.07	42.955	Colombo IOL	24.69	576.6	3.79	3.58	12.06	3.45	42.42	42.87	42.645
27	OD	IOLMaster 700	25.44	514	3.71	3.43	11.9	7.3	43.78	45.72	44.75	Colombo IOL	25.44	511.1	4.17	3.45	12.13	3.86	43.78	45.08	44.43
28	OS	IOLMaster 700	25.56	512	3.68	3.44	11.8	7.9	44.03	45.05	44.54	Colombo IOL	25.58	517.5	4.05	3.54	12.04	4	43.99	45.01	44.5
29	OD	IOLMaster 700	25.6	595	3.25	3.97	11.7	4.9	39.67	40.59	40.13	Colombo IOL	25.62	595.3	3.68	3.98	11.98	3.2	39.5	39.97	39.735
30	OS	IOLMaster 700	26.48	580	3.29	3.96	11.8	4.8	39.16	40.21	39.685	Colombo IOL	26.49	587.5	3.75	4.05	12.1	3.29	38.97	39.54	39.255
31	OD	IOLMaster 700	29.06	567	3.78	3.63	12	6.1	42.15	43.14	42.645	Colombo IOL	29.05	562.9	4.02	3.68	12.37	3.34	41.99	42.67	42.33
32	OS	IOLMaster 700	28.13	552	3.85	3.59	11.9	5.4	42.31	44.16	43.235	Colombo IOL	28.12	551.2	4.26	3.67	12.35	3.31	42.29	43.39	42.84
33	OD	IOLMaster 700	26.68	521	3.79	3.67	11.9	5.4	43.48	44.66	44.07	Colombo IOL	26.71	523.9	4.2	3.7	12.29	3.06	43.35	44.06	43.705
34	OS	IOLMaster 700	26.71	515	3.78	3.64	12	3.8	43.2	44.69	43.945	Colombo IOL	26.71	512.4	4.19	3.69	12.21	3.38	43.03	44.27	43.65
35	OD	IOLMaster 700	27.39	513	3.9	3.84	12.6	6	41.23	42.79	42.01	Colombo IOL	27.38	515.9	4.22	3.99	12.76	3.25	41.26	42.21	41.735
36	OS	IOLMaster 700	27.44	513	3.9	3.84	12.5	5.7	41.11	43	42.055	Colombo IOL	27.42	511.3	4.26	3.95	12.61	3.46	41.29	42.53	41.91
37	OD	IOLMaster 700	26.85	549	3.55	3.66	11.6	6.3	43.47	45.89	44.68	Colombo IOL	26.82	545.5	3.98	3.7	11.71	3.32	43.48	45.27	44.375
38	OS	IOLMaster 700	26.93	557	3.49	3.72	11.4	6.4	43.28	45.5	44.39	Colombo IOL	26.87	556.7	3.98	3.76	11.61	3.14	43.25	44.84	44.045
39	OD	IOLMaster 700	27.82	484	3.54	3.62	12	4.8	41.28	42.92	42.1	Colombo IOL	27.84	482.2	3.97	3.67	12.21	3.27	41.34	42.72	42.03
40	OS	IOLMaster 700	27.56	493	3.51	3.6	12	4.5	41.12	43.19	42.155	Colombo IOL	27.51	489.9	3.93	3.62	12.36	3.88	41.17	42.83	42
41	OD	IOLMaster 700	26.86	521	3.66	3.65	11.6	5.5	44.03	46.43	45.23	Colombo IOL	26.75	515.3	4.01	3.7	11.94	3.75	43.93	45.76	44.845
42	OS	IOLMaster 700	26.84	524	3.61	3.7	11.6	5.5	44.03	46.86	45.445	Colombo IOL	26.8	522.8	4.12	3.74	11.98	3.1	43.82	45.66	44.74
43	OD	IOLMaster 700	25.84	546	3.58	3.6	11.9	4.9	42.79	44.14	43.465	Colombo IOL	25.86	545.7	4.05	3.63	12.23	3.36	42.61	43.64	43.125
44	OS	IOLMaster 700	25.45	543	3.53	3.57	11.9	4.6	41.98	43.36	42.67	Colombo IOL	25.44	545	4.03	3.57	12.3	3.07	41.72	42.77	42.245
45	OD	IOLMaster 700	26.07	499	3.45	3.82	12.1	3.6	42.89	43.22	43.055	Colombo IOL	26.12	499.8	3.79	3.92	12.44	3.34	42.61	42.76	42.685
46	OS	IOLMaster 700	23.91	505	3.37	3.87	12.1	3.5	42.71	43.17	42.94	Colombo IOL	23.94	504	3.69	4.04	12.48	3.13	42.14	42.9	42.52
47	OD	IOLMaster 700	25.36	512	3.8	3.67	12.5	5.7	42.03	43.88	42.955	Colombo IOL	25.34	502.9	4.33	3.65	12.83	3.62	40.39	42.89	41.64
48	OS	IOLMaster 700	25.27	521	3.77	3.73	12.6	5.8	41.86	42.35	42.105	Colombo IOL	25.28	519.5	4.24	3.73	12.77	3.73	41.5	41.7	41.6
49	OD	IOLMaster 700	28.07	562	4.1	3.66	12.6	5.8	43.49	44.92	44.205	Colombo IOL	28.01	556.7	4.58	3.69	12.78	3.63	43.42	44.59	44.005
50	OS	IOLMaster 700	26.82	567	4.02	3.69	12.5	6.1	43.47	44.98	44.225	Colombo IOL	26.74	564.4	4.4	3.84	12.84	3.65	43.41	44.85	44.13
51	OD	IOLMaster 700	26.45	524	4.01	3.35	12.2	5.8	43.37	44.58	43.975	Colombo IOL	26.45	527.2	4.48	3.41	12.32	7.61	43.53	43.81	43.67
52	OS	IOLMaster 700	26.16	522	4.05	3.34	12.1	5.6	43.6	44.92	44.26	Colombo IOL	26.1	525.4	4.5	3.41	12.51	7.72	43.63	44.28	43.955
53	OD	IOLMaster 700	26.68	532	3.65	3.3	11.8	4.1	39.86	40.27	40.065	Colombo IOL	26.68	524.4	4.14	3.3	11.9	3.77	39.26	39.79	39.525
54	OS	IOLMaster 700	26.6	524	3.57	3.3	11.9	4.1	39.74	39.89	39.815	Colombo IOL	26.57	523.9	4.05	3.59	12.4	4.02	39.37	39.64	39.505
55	OD	IOLMaster 700	24.81	574	3.41	4.47	12.4	6.7	42.38	43.39	42.885	Colombo IOL	24.84	567.7	3.84	4.46	12.23	3.8	42.22	42.82	42.52
56	OS	IOLMaster 700	24.7	576	3.39	4.44	12.1	6.8	42.63	42.92	42.775	Colombo IOL	24.7	575	3.89	4.45	12.36	3.97	42.26	42.64	42.45
57	OD	IOLMaster 700	25.38	556	3.52	4.11	12	7	42.16	43.11	42.635	Colombo IOL	25.36	552.8	4.16	4	12.08	4.04	41.83	42.42	42.125
58	OS	IOLMaster 700	24.95	562	3.52	4.04	12	6.4	42.19	43.02	42.605	Colombo IOL	24.94	554.1	3.93	4.11	12.18	3.92	41.93	42.6	42.265
59	OD	IOLMaster 700	22.59	541	3.2	3.85	11.6	4.6	40.14	42.06	41.1	Colombo IOL	22.64	529.4	3.65	3.85	11.87	2.88	39.84	41.05	40.445
60	OS	IOLMaster 700	26.88	527	3.33	3.89	11.8	3.7	41.06	41.76	41.41	Colombo IOL	26.96	518.1	3.81	3.91	11.94	2.93	40.7	41.04	40.87
61	OD	IOLMaster 700	25.98	615	3.92	3.68	12.4	6.2	41.74	42.57	42.155	Colombo IOL	26.01	605.4	4.38	3.67	12.6	3.77	41.02	42.12	41.57
62	OS	IOLMaster 700	25.91	618	3.96	3.63	12.1	5.9	41.93	42.71	42.32	Colombo IOL	25.91	611.2	4.38	3.76	12.56	3.43	41.59	42.33	41.96
63	OD	IOLMaster 700	25.78	518	3.5	3.72	11.2	6.7	44.23	46.75	45.49	Colombo IOL	25.81	512	3.96	3.73	11.46	4.33	44.42	46.35	45.385
64	OD	IOLMaster 700	28.32	586	4.33	3.36	12.3	7.2	42.03	43.83	42.93	Colombo IOL	28.27	588.2	4.65	3.47	12.45	4.07	42.02	43.18	42.6
65	OS	IOLMaster 700	28.8	600	4.36	3.42	12.3	7.2	41.85	44.45	43.15	Colombo IOL	28.63	603.2	0	0	12.75	4.25	41.93	43.82	42.875
66	OD	IOLMaster 700	27.36	551	3.68	3.5	11.5	6.3	42.75	43.05	42.9	Colombo IOL	27.31	549	4.1	3.56	11.71	3.9	42.42	42.84	42.63
67	OS	IOLMaster 700	27.39	549	3.73	3.45	11.5	4.6	43.9	43.34	43.62	Colombo IOL	27.33	548.8	4.14	3.57	11.78	4.14	42.57	43.03	42.8
68	OD	IOLMaster 700	26.54	528	3.68	4.05	11.8	6.9	43.13	45.53	44.33	Colombo IOL	26.52	519.5	4.12	4.06	12.09	4.16	43.1	44.7	43.9
69	OS	IOLMaster 700	26.93	524	3.68	4.02	11.6	5.7	42.88	45.26	44.07	Colombo IOL	26.9	521	4.14	4.06	12.12	4.14	42.85	44.52	43.685
70	OD	IOLMaster 700	27.85	518	3.8	3.5	11.7	4.8	43.87	45.47	44.67	Colombo IOL	27.76	515.5	4.14	3.62	12.07	2.89	43.85	45	44.425
71	OS	IOLMaster 700	27.57	510	3.84	3.5	11.8	4.5	43.7	45.45	44.575	Colombo IOL	27.47	513.1	4.26	3.6	12.16	2.97	43.64	44.94	44.29
72	OD	IOLMaster 700	26.71	528	3.95	3.83	12	5.1	44.82	46.02	45.42	Colombo IOL	26.72	530.5	0	0	12.32	4.48	44.58	45.29	44.935
73	OS	IOLMaster 700	27.17	535	3.96	3.8	12	4.9	45.17	45.85	45.51	Colombo IOL	27.2	531.8	0	0	12.22	3.69	44.98	45.24	45.11
74	OD	IOLMaster 700	26.21	504	3.7	3.69	12	7.2	44.1	46.1	45.1	Colombo IOL	26.2	510.6	4.11	3.76	12.11	3.64	44.1	45.38	44.74
75	OS	IOLMaster 700	25.17	511	3.6	3.75	11.9	6	43.51	45.57	44.54	Colombo IOL	25.19	516.6	4.05	3.77	12.03	4.01	43.54	45.28	44.41
76	OD	IOLMaster 700	30.15	559	3.62	3.89	12.5	5.6	39.6	40.81	40.205	Colombo IOL	30.12	547	4.02	4.01	12.71	3.07	39.45	40.37	39.91
77	OS	IOLMaster 700	29.53	563	3.58	3.87	12.4	6.2	39.55	41.33	40.44	Colombo IOL	29.49	559.1	4.06	3.78	12.59	3.33	39.63	40.72	40.175
78	OD	IOLMaster 700	27.14	545	3.75	3.61	12	4.7	42.08	43.37	42.725	Colombo IOL	27.14	548.6	4.22	3.67	12.07	3.33	42.07	42.6	42.335
79	OS	IOLMaster 700	27.3	545	3.71	3.63	11.9	4.8	42.09	43.19	42.64	Colombo IOL	27.27	547.2	4.18	0	11.95	3.63	41.96	42.8	42.38
80	OD	IOLMaster 700	28.5	512	4.11	3.63	12.5	6.4	41.58	43.06	42.32	Colombo IOL	28.5	507.6	0	0	12.92	4.02	41.57	42.62	42.095
81	OS	IOLMaster 700	28.98	520	4.09	3.62	12.5	5.4	41.43	43.23	42.33	Colombo IOL	28.97	515	0	0	12.88	3.77	41.36	42.34	41.85
82	OD	IOLMaster 700	27.42	550	3.95	3.49	12.2	6.5	42.46	44.85	43.655	Colombo IOL	27.42	549.4	0	0	12.49	3.27	42.27	44.13	43.2
83	OS	IOLMaster 700	27.81	560	3.92	3.52	12.2	6.2	42.29	44.53	43.41	Colombo IOL	27.79	563.4	4.34	3.58	12.45	3.39	42.47	43.93	43.2
84	OD	IOLMaster 700	26.2	565	3.52	3.9	12	7.4	43.22	44.32	43.77	Colombo IOL	26.15	551.9	3.87	3.86	12.03	3.86	43.19	43.78	43.485
85	OS	IOLMaster 700	25.57	570	3.4	4.01	12	6.2	43.3	44.07	43.685	Colombo IOL	25.54	560.9	4.04	3.88	12.06	3.52	43.4	44.04	43.72
86	OD	IOLMaster 700	25.99	508	3.76	3.75	12.2	5.2	43.77	45.22	44.495	Colombo IOL	26	509.8	4.17	0	12.54	3.32	43.65	44.84	44.245
87	OS	IOLMaster 700	26.04	508	3.76	3.83	12.2	5	43.2	44.97	44.085	Colombo IOL	25.98	508	0	3.76	12.51	3.39	43.22	44.07	43.645
88	OD	IOLMaster 700	25.02	475	3.28	4.02	11.4	6.2	45.5	46.9	46.2	Colombo IOL	25.05	470.3	3.77	4.04	11.41	3.44	45.51	46.22	45.865
89	OS	IOLMaster 700	24.76	480	3.29	4.02	11.2	6.7	45.34	46.89	46.115	Colombo IOL	24.77	476.2	3.75	4.03	11.34	3.35	45.34	46.26	45.8
90	OD	IOLMaster 700	26.01	507	3.57	3.67	12	5.7	41.73	42.19	41.96	Colombo IOL	26.04	512	3.98	3.89	12.15	3.46	41.5	42.23	41.865
91	OS	IOLMaster 700	26.1	508	3.63	3.86	12.1	4.3	41.5	42.03	41.765	Colombo IOL	26.11	508	4.14	3.85	12.31	3.39	41.41	41.91	41.66
92	OD	IOLMaster 700	25.6	549	3.08	4.33	12	3.9	43.26	43.77	43.515	Colombo IOL	25.59	531.8	3.45	4.41	11.72	3.03	42.95	43.22	43.085
93	OS	IOLMaster 700	25.11	543	2.97	4.46	11.8	3.4	41.37	43.73	42.55	Colombo IOL	25.11	539.1	3.44	4.55	12.13	3.01	41.03	43.42	42.225
94	OD	IOLMaster 700	27.42	502	3.25	3.61	11.7	5.8	42.76	44.4	43.58	Colombo IOL	27.37	501.4	3.64	3.71	11.71	3.32	42.72	43.84	43.28
95	OS	IOLMaster 700	26.44	512	3.27	3.58	11.7	5.1	43.12	44.68	43.9	Colombo IOL	26.41	515	3.75	3.53	11.87	3.4	42.82	44.24	43.53
96	OD	IOLMaster 700	28.1	484	3.59	3.6	12	6	42.81	43.82	43.315	Colombo IOL	28.06	480.4	4.04	3.7	12.15	3.46	42.65	43.58	43.115
97	OS	IOLMaster 700	28.36	488	3.61	3.59	12.1	5.1	42.27	43.52	42.895	Colombo IOL	28.29	485.2	4.04	3.64	12.14	3.55	42.26	43.09	42.675
98	OD	IOLMaster 700	27.42	529	3.85	3.42	11.9	5.4	42.81	44.84	43.825	Colombo IOL	27.41	534.5	4.31	3.45	12.04	3.23	42.87	44.36	43.615
99	OS	IOLMaster 700	27.48	532	3.89	3.37	11.7	4.1	43.38	44.57	43.975	Colombo IOL	27.43	536.2	4.34	3.33	12	3.44	43.02	43.78	43.4
100	OD	IOLMaster 700	28.49	549	3.84	3.33	12.2	5.5	40.59	43.01	41.8	Colombo IOL	28.48	545.9	4.25	3.45	12.39	3.55	40.54	42.03	41.285
101	OS	IOLMaster 700	27.96	537	3.81	3.41	12.1	5.7	40.99	42.94	41.965	Colombo IOL	27.95	541	4.27	3.43	12.31	4	41.04	42.43	41.735
102	OD	IOLMaster 700	27.2	526	3.45	4.15	11.7	5.8	43.84	45.18	44.51	Colombo IOL	27.12	517	3.91	4.22	11.83	3.38	43.75	44.63	44.19
103	OS	IOLMaster 700	26.98	524	3.5	4.17	11.7	4.8	43.6	45.51	44.555	Colombo IOL	26.9	520.3	3.99	4.19	11.95	3.51	43.4	44.65	44.025
104	OD	IOLMaster 700	26.15	584	3.21	4.23	12.4	4.7	41.58	43.43	42.505	Colombo IOL	26.15	576.8	3.69	4.26	12.82	3.14	41.53	42.76	42.145
105	OS	IOLMaster 700	26.17	579	3.16	4.23	12.4	4.6	41.87	42.46	42.165	Colombo IOL	26.14	575.2	3.6	4.29	12.84	3.12	41.55	42.11	41.83
106	OD	IOLMaster 700	26.59	583	3.27	4.3	11.8	3.8	42.36	42.73	42.545	Colombo IOL	26.55	564.2	3.71	4.31	12.01	3.61	42.08	42.64	42.36
107	OS	IOLMaster 700	27	585	3.29	4.29	11.8	4	42.08	42.66	42.37	Colombo IOL	26.93	571.3	3.79	4.66	12.03	3.47	41.47	42.48	41.975
108	OD	IOLMaster 700		506	3.58	4.12	12	6.9	42.33	42.9	42.615	Colombo IOL	26.29	498.3	4.06	4.06	12.27	3.34	42.2	42.47	42.335
109	OS	IOLMaster 700	26.19	503	3.5	4.06	12	6.2	41.86	43.1	42.48	Colombo IOL	26.21	499.2	3.96	4.09	12.46	3.32	41.78	42.55	42.165
110	OD	IOLMaster 700	26.28	480	2.83	4.97	11.5	3.9	46.06	47.27	46.665	Colombo IOL	26.27	470.1	3.23	5.03	11.85	3.3	45.58	46.12	45.85
111	OS	IOLMaster 700	26.08	477	2.88	4.94	11.69	4.2	45.56	46.51	46.035	Colombo IOL	26.11	476	3.29	4.96	11.81	3.43	45.5	45.71	45.605
112	OD	IOLMaster 700	25.46	516	3.56	3.77	11.5	5.1	43.63	44.21	43.92	Colombo IOL	25.52	516.8	3.96	3.88	11.81	3.73	43.32	43.46	43.39
113	OS	IOLMaster 700	25.67	522	3.58	3.73	11.5	5.2	43.49	44.14	43.815	Colombo IOL	25.71	523.6	3.97	3.85	11.87	3.62	43.1	43.62	43.36
114	OD	IOLMaster 700	26.77	483	3.43	4.09	11.8	5.3	43.39	45.91	44.65	Colombo IOL	26.76	478.2	3.91	4.07	12.09	3.8	43.44	45.33	44.385
115	OS	IOLMaster 700	26.62	488	3.51	3.97	11.9	6	44.04	46.39	45.215	Colombo IOL	26.6	489	3.95	4.05	11.88	3.89	43.98	45.67	44.825
116	OD	IOLMaster 700	29.73	557	3.25	4.18	12.2	5.1	40.94	41.46	41.2	Colombo IOL	29.72	554.7	3.81	4.25	12.35	3.63	40.73	40.97	40.85
117	OS	IOLMaster 700	28.63	554	3.29	4.17	12.4	5.1	40.79	41.96	41.375	Colombo IOL	28.57	551.2	3.78	4.15	12.47	4.09	40.76	41.57	41.165
118	OD	IOLMaster 700	26.78	506	3.91	3.48	12.3	6.1	41.53	42.83	42.18	Colombo IOL	26.7	504.4	4.47	4.07	12.59	5.05	41.46	42.13	41.795
119	OS	IOLMaster 700	27.95	506	3.93	3.52	12.4	6	42.31	43.38	42.845	Colombo IOL	27.88	510.6	4.44	3.7	12.6	5.33	42.16	43.09	42.625
120	OD	IOLMaster 700	26.58	541	3.86	3.42	11.9	5.7	43.3	45.36	44.33	Colombo IOL	26.55	543.3	4.29	3.46	12.21	4.83	43.13	44.77	43.95
121	OS	IOLMaster 700	27.52	542	4.02	3.34	11.9	6.1	42.75	45.56	44.155	Colombo IOL	27.48	547.5	4.44	3.39	12.3	5.13	42.78	44.73	43.755
122	OD	IOLMaster 700	27.66	523	4.18	3.49	12.6	6	42.63	44.09	43.36	Colombo IOL	27.66	520.6	4.59	0	12.69	3.72	42.54	43.61	43.075
123	OS	IOLMaster 700	26.68	514	4.15	3.51	12	5.8	42.3	44.34	43.32	Colombo IOL	26.64	522.3	4.52	3.6	12.81	3.99	42.41	43.79	43.1
124	OD	IOLMaster 700	28.12	522	3.72	3.56	12.3	7.1	41.5	43.35	42.425	Colombo IOL	28.09	519	4.15	4.79	12.75	4.99	41.44	42.67	42.055
125	OS	IOLMaster 700	27.77	509	3.75	3.51	12.5	6.9	40.95	42.98	41.965	Colombo IOL	27.75	507.6	4.26	3.57	12.75	5.19	40.97	42.33	41.65
126	OD	IOLMaster 700	23.62	542	3.04	4.33	12.1	5.3	44.26	45.13	44.695	Colombo IOL	23.64	541.2	3.63	4.57	12.96	8.99	44.07	44.6	44.335
127	OS	IOLMaster 700	23.82	539	3.04	4.34	12.1	4.5	44.1	44.78	44.44	Colombo IOL	23.85	535.5	3.72	4.26	13.44	8.88	43.8	44.54	44.17
128	OD	IOLMaster 700	26.76	493	3.74	4.02	12	5.9	45.12	45.97	45.545	Colombo IOL	26.73	497.4	4.13	4.12	12.28	3.71	44.9	45.24	45.07
129	OS	IOLMaster 700	25.59	497	3.69	4.02	12	4.8	44.89	45.58	45.235	Colombo IOL	25.59	499.8	4.13	4.05	12.29	3.28	44.52	44.93	44.725
130	OD	IOLMaster 700	27.17	586	3.78	3.46	12.4	5.5	41.44	42.16	41.8	Colombo IOL	27.14	579	4.2	3.55	12.63	3.93	41.08	41.74	41.41
131	OS	IOLMaster 700	26.78	591	3.78	3.53	12.6	6.3	41.28	41.82	41.55	Colombo IOL	26.75	581.6	4.19	3.61	12.92	4.15	40.95	41.33	41.14
132	OD	IOLMaster 700	24.73	542	3.41	3.32	11.9	5.7	42.79	44.01	43.4	Colombo IOL	24.74	540	3.9	3.33	11.98	3.76	42.62	43.32	42.97
133	OS	IOLMaster 700	24.82	532	3.44	3.32	11.9	6.3	42.38	43.55	42.965	Colombo IOL	24.85	532.9	3.95	3.36	12.01	4.35	42.08	42.71	42.395
134	OD	IOLMaster 700	27.82	545	3.82	3.69	12.3	5.6	42.47	44.3	43.385	Colombo IOL	27.8	547.9	4.22	3.75	12.58	3.77	42.44	43.42	42.93
135	OS	IOLMaster 700	27.35	549	3.79	3.73	12.2	5.5	42.71	44.78	43.745	Colombo IOL	27.32	549.2	4.15	3.95	12.54	3.86	42.47	44.15	43.31
136	OD	IOLMaster 700	24.59	550	3.56	3.74	11.3	5.2	44.1	45.16	44.63	Colombo IOL	24.64	551.9	3.99	3.79	11.5	4.24	43.93	44.45	44.19
137	OS	IOLMaster 700	24.67	555	3.62	3.74	11.4	4.1	43.68	44.91	44.295	Colombo IOL	24.7	554.3	4.01	3.81	11.66	3.74	43.33	44.29	43.81
138	OD	IOLMaster 700	27.58	484	3.6	3.61	12.3	4.7	42.38	43.35	42.865	Colombo IOL	27.49	491.5	3.98	3.67	12.53	3.43	41.95	42.92	42.435
139	OS	IOLMaster 700	27.83	483	3.57	3.64	12.3	5	42.25	42.99	42.62	Colombo IOL	27.72	488.6	4.06	3.7	12.5	3.74	41.82	42.54	42.18
140	OD	IOLMaster 700	27.77	536	3.754	3.42	12.1	7.2	42.14	43.66	42.9	Colombo IOL	27.77	547.5	4.1	3.53	11.88	4.31	42.08	43.07	42.575
141	OS	IOLMaster 700	27.73	540	3.75	3.38	12	7.1	41.9	44.14	43.02	Colombo IOL	27.7	548.6	4.18	3.46	11.79	4.86	42.18	43.5	42.84
142	OD	IOLMaster 700	26.13	566	3.88	3.51	12.8	8.4	40.29	42.34	41.315	Colombo IOL	26.16	565.8	4.53	3.46	12.93	5.55	40.2	41.46	40.83
143	OS	IOLMaster 700	25.5	567	3.88	3.46	12.8	8	40.67	42.25	41.46	Colombo IOL	25.5	569.1	4.25	3.52	13.02	4.76	40.51	41.69	41.1
144	OD	IOLMaster 700	26.98	541	3.69	3.42	11.7	5.8	43.75	45.46	44.605	Colombo IOL	26.92	540.4	4.13	3.93	11.96	3.83	43.5	44.28	43.89
145	OS	IOLMaster 700	26.94	548	3.66	3.47	11.6	6.2	43.4	44.94	44.17	Colombo IOL	26.93	547	4.03	3.58	11.96	4.15	43.28	44.23	43.755
146	OD	IOLMaster 700	26.42	505	3.43	4.05	12.3	6.9	41.97	42.93	42.45	Colombo IOL	26.42	500.5	3.89	4.07	12.76	3.43	42	42.59	42.295
147	OS	IOLMaster 700	25.83	505	3.4	4.05	12.2	6.5	42.06	43.23	42.645	Colombo IOL	25.86	499.8	3.87	4.08	12.57	3.58	41.98	42.73	42.355
148	OD	IOLMaster 700	27.99	500	3.21	4.21	12.3	6.1	42.95	45.88	44.415	Colombo IOL	27.94	516.2	3.61	4.31	12.29	4.55	43.03	45.31	44.17
149	OS	IOLMaster 700	27.74	495	3.22	4.19	12.1	6.1	43.17	46.01	44.59	Colombo IOL	27.65	505.6	3.73	4.25	12.38	4.87	43.41	45.69	44.55
150	OD	IOLMaster 700	26.05	532	3.75	3.36	11.8	6.9	43.63	45.9	44.765	Colombo IOL	26.02	529.6	4.09	3.43	11.61	4.05	43.85	45.44	44.645
151	OS	IOLMaster 700	25.92	527	3.7	3.36	11.8	6.6	43.39	45.39	44.39	Colombo IOL	25.92	528.5	3.99	3.53	11.86	4.14	43.6	45.03	44.315
152	OD	IOLMaster 700	24.98	532	3.43	3.55	11.5	6.3	43.98	43.98	43.98	Colombo IOL	24.99	523	4.17	3.47	11.74	4.21	43.4	43.99	43.695
153	OS	IOLMaster 700	25.6	532	3.52	3.49	11.7	5.4	44.26	44.44	44.35	Colombo IOL	25.64	534	4.06	3.46	11.74	3.97	43.8	44.31	44.055
154	OD	IOLMaster 700	25.9	642	3.8	3.74	11.4	4	42.68	43.13	42.905	Colombo IOL	25.91	639.7	4.15	3.77	11.6	2.74	42.34	42.64	42.49
155	OS	IOLMaster 700	25.59	636	3.76	3.72	11.4	3.9	42.78	42.23	42.505	Colombo IOL	25.59	638	4.24	3.72	11.5	3.84	42.65	42.71	42.68
156	OD	IOLMaster 700	25.74	752	3.77	3.89	12.2	6.7	39.53	40.08	39.805	Colombo IOL	25.75	735.6	4.14	0	12.25	3.66	39.6	39.86	39.73
157	OS	IOLMaster 700	25.89	755	3.79	3.84	12.1	7	39.39	39.79	39.59	Colombo IOL	25.89	733.5	4.28	3.91	12.1	4.38	39.36	39.59	39.475
158	OD	IOLMaster 700	26.92	529	3.67	3.95	12.1	5.1	42.57	44.11	43.34	Colombo IOL	26.91	533.3	4.1	4.01	12.46	3.35	42.42	43.57	42.995
159	OS	IOLMaster 700	26.9	530	3.7	3.9	12.1	4.7	42.68	44.17	43.425	Colombo IOL	26.88	540.2	4.12	3.99	12.05	3.43	42.69	43.71	43.2
